# Supplementary material for: Intestinal epithelial TLR4 knock out induces sex-specific effects on gut barrier and microbiome in an activity-based anorexia model
Source: Gut Microbes. 2026 Feb 28;18(1):2637316. doi: 10.1080/19490976.2026.2637316 (PMC12959196; doi:10.1080/19490976.2026.2637316)
Supplement: Supplementary material — Fig S10 Statistical data. [file KGMI_A_2637316_SM5447.xlsx]

## Sheet: n TLR4 in IEC
♀ Gut permeability							♂ Gut permeability
	CT	CT TLR4 IEC-/-	ABA	ABA TLR4 IEC-/-		n acceptability colorimetric scale		CT	CT TLR4 IEC-/-	ABA	ABA TLR4 IEC-/-		n acceptability colorimetric scale
Ocln	8	8	12	11		1	Ocln	8	6	12	10		1
Marveld2	8	8	12	11		2	Marveld2	8	6	12	10		2
F11r	8	8	12	11		3	F11r	8	6	12	10		3
Igsf5	8	8	12	11		4	Igsf5	8	6	12	10		4
Cgn	8	8	12	11		5	Cgn	8	6	12	10		5
Tjp1	8	8	12	11		6	Tjp1	8	6	12	10		6
Tjp2	8	8	12	11		7	Tjp2	8	6	12	10		7
Tjp3	8	8	12	11		8	Tjp3	8	6	12	10		8
Cldn1	8	8	12	11		9	Cldn1	8	6	12	10		9
Cldn2	8	8	12	11		10	Cldn2	8	6	12	10		10
Cldn3	8	8	12	11		11	Cldn3	8	6	12	10		11
Cldn4	8	8	12	11		12	Cldn4	8	6	12	10		12
Cldn5	8	8	12	11			Cldn5	8	6	12	10
Cldn7	8	8	12	11			Cldn7	8	6	12	10
Cldn8	8	8	12	11			Cldn8	8	6	12	10
Cldn11	8	6	12	10			Cldn11	4	5	8	10
Cldn12	8	8	12	11			Cldn12	8	6	12	10
Cldn15	8	8	12	11			Cldn15	8	6	12	10
Muc2	8	8	12	11			Muc2	8	6	12	10
♀ Gut Inflammation							♂ Gut Inflammation
	CT	CT TLR4 IEC-/-	ABA	ABA TLR4 IEC-/-				CT	CT TLR4 IEC-/-	ABA	ABA TLR4 IEC-/-
Nod2	8	8	12	11			Nod2	8	6	11	10
Tlr2	8	8	12	11			Tlr2	8	6	12	10
TLR4	8	8	12	10			TLR4	8	6	12	10
Cd14	8	8	12	11			Cd14	8	6	12	10
Ticam1	8	8	12	11			Ticam1	8	6	12	10
Irf3	8	8	12	11			Irf3	8	6	12	10
Myd88	8	8	12	11			Myd88	8	6	12	10
Nfkb	8	8	12	11			Nfkb	8	6	12	10
Nfbia	8	8	12	11			Nfbia	8	6	12	10
Tnfa	8	8	12	11			Tnfa	8	6	12	10
Il1b	8	8	12	11			Il1b	8	6	12	10
Il4	8	7	12	10			Il4	8	5	11	9
Il6	8	8	12	11			Il6	8	5	8	10
Il10	4	8	12	11			Il10	8	5	12	10
Ifng	8	8	12	9			Ifng	8	6	12	10
Tgfb	8	8	12	9			Tgfb	8	6	12	10
Cxcl1	8	8	11	11			Cxcl1	7	6	10	8
Ccl2	8	8	12	11			Ccl2	8	6	12	10
Cxcr3	8	8	12	11			Cxcr3	8	6	12	10
♀ Food intake regulation							♂ Food intake regulation
	CT	CT TLR4 IEC-/-	ABA	ABA TLR4 IEC-/-				CT	CT TLR4 IEC-/-	ABA	ABA TLR4 IEC-/-
Gcg	8	8	12	11			Gcg	8	6	12	10
Yy	8	8	12	6			Yy	8	6	12	10
GLP1	8	8	12	11			GLP1	8	6	12	9
YY	8	8	12	11			YY	8	6	12	10
♀ Gut microbiota							♂ Gut microbiota
	CT	CT TLR4 IEC-/-	ABA	ABA TLR4 IEC-/-				CT	CT TLR4 IEC-/-	ABA	ABA TLR4 IEC-/-
Eubacteria	8	8	12	11			Eubacteria	8	6	12	10
16 S	7	8	12	11			16 S	8	5	12	10

## Sheet: Stats TLR4 in IEC
					Color significance													Color significance													Color significance
					p>0.1			0.1>p>0.05			p<0.05							p>0.1			0.1>p>0.05			p<0.05							p>0.1			0.1>p>0.05			p<0.05
♀ Gut permeability													♂ Gut permeability													♀ Food intake hormones
	Interaction	ABA	TLR4 IEC -/-		CT:TLR4 IEC+/+ vs. CT:TLR4 IEC-/-	CT:TLR4 IEC+/+ vs. ABA:TLR4 IEC+/+	CT:TLR4 IEC+/+ vs. ABA:TLR4 IEC-/-	CT:TLR4 IEC-/- vs. ABA:TLR4 IEC+/+	CT:TLR4 IEC-/- vs. ABA:TLR4 IEC-/-	ABA:TLR4 IEC+/+ vs. ABA:TLR4 IEC-/-				Interaction	ABA	TLR4 IEC -/-		CT:TLR4 IEC+/+ vs. CT:TLR4 IEC-/-	CT:TLR4 IEC+/+ vs. ABA:TLR4 IEC+/+	CT:TLR4 IEC+/+ vs. ABA:TLR4 IEC-/-	CT:TLR4 IEC-/- vs. ABA:TLR4 IEC+/+	CT:TLR4 IEC-/- vs. ABA:TLR4 IEC-/-	ABA:TLR4 IEC+/+ vs. ABA:TLR4 IEC-/-				Interaction	ABA	TLR4 IEC -/-		CT:TLR4 IEC+/+ vs. CT:TLR4 IEC-/-	CT:TLR4 IEC+/+ vs. ABA:TLR4 IEC+/+	CT:TLR4 IEC+/+ vs. ABA:TLR4 IEC-/-	CT:TLR4 IEC-/- vs. ABA:TLR4 IEC+/+	CT:TLR4 IEC-/- vs. ABA:TLR4 IEC-/-	ABA:TLR4 IEC+/+ vs. ABA:TLR4 IEC-/-
	p Value Two-way ANOVA				p Value Tukey's multiple comparisons test									p Value Two-way ANOVA				p Value Tukey's multiple comparisons test									p Value Two-way ANOVA				p Value Tukey's multiple comparisons test
Ocln	0.068	0.5805	0.28		0.9556	0.318	0.9813	0.6427	0.7895	0.1116			Ocln	0.0946	0.0065	0.0031		0.0181	0.8052	0.9968	0.0011	0.0202	0.6393			Gcg	0.3075	0.0012	0.5178		0.6918	0.3032	0.2041	0.0257	0.015	0.9906
Marveld2	0.1331	0.6181	0.1435		0.2163	0.881	0.8978	0.4917	0.4895	>0.9999			Marveld2	<0.0001	0.0009	0.0518		0.0012	0.9221	0.6396	0.0024	<0.0001	0.2149			Yy	0.0288	0.8493	0.4804		0.6811	0.2384	0.9859	0.8955	0.5225	0.1671
F11r	0.6484	0.5422	0.3532		0.7984	0.9995	0.9957	0.6855	0.8744	0.9817			F11r	0.0003	0.0043	0.0071		0.0005	0.8642	0.9989	0.0014	0.0002	0.7569			GLP1	0.2098	0.2961	0.2272		0.374	0.9987	0.9994	0.3734	0.3707	>0.9999
Igsf5	0.2059	0.463	0.2685		0.9996	0.9795	0.564	0.9928	0.4936	0.2537			Igsf5	0.6091	0.1062	0.5326		0.9999	0.8226	0.3577	0.892	0.4762	0.7926			PYY	0.1435	0.1777	0.2675		0.995	0.1899	0.9981	0.2972	0.9998	0.1908
Cgn	0.004	0.4473	0.9356		0.2237	0.0442	0.9627	0.9294	0.3786	0.0823			Cgn	0.3424	0.7409	0.0002		0.1962	0.762	0.043	0.0202	0.9746	0.0014
Tjp1	0.0018	0.2271	0.1973		0.5395	0.0117	>0.9999	0.2836	0.4426	0.0043			Tjp1	<0.0001	0.2314	<0.0001		<0.0001	<0.0001	<0.0001	0.005	0.0097	0.9984
Tjp2	0.3567	0.3507	0.3094		>0.9999	>0.9999	0.5163	>0.9999	0.5582	0.429			Tjp2	0.092	0.0008	0.0174		0.0501	0.4545	0.8176	0.0009	0.0051	0.925
Tjp3	0.1344	0.1714	0.7227		0.6116	0.1763	0.6128	0.8798	0.9997	0.7961			Tjp3	0.0888	0.019	0.6634		0.5084	0.9485	0.4634	0.2072	0.0389	0.7164
Cldn1	0.0008	<0.0001	0.0004		0.0001	<0.0001	<0.0001	0.9544	0.9032	0.9974			Cldn1	0.9882	0.0316	0.0037		0.2075	0.3476	0.9187	0.0042	0.4436	0.0783
Cldn2	0.0002	0.5586	0.8115		0.0699	0.071	0.9367	0.9944	0.0108	0.0082			Cldn2	0.7526	0.1418	0.4713		0.9083	0.8063	0.9418	0.426	0.6206	0.9873
Cldn3	0.0322	0.5244	0.3619		0.188	0.672	0.9972	0.6811	0.2022	0.7391			Cldn3	0.0004	<0.0001	0.8114		0.1011	0.0542	<0.0001	0.0001	<0.0001	0.0096
Cldn4	0.3837	0.3807	0.0145		0.13	>0.9999	0.6434	0.0829	0.6059	0.5582			Cldn4	0.5095	0.221	0.8486		0.9463	0.9713	0.8686	0.7544	0.5831	0.9807
Cldn5	0.5737	0.781	0.0388		0.7339	0.9969	0.3383	0.5492	0.9331	0.1672			Cldn5	0.9272	0.1818	0.0012		0.1139	0.7722	0.4004	0.0097	0.766	0.0424
Cldn7	0.007	0.113	0.1231		0.8356	0.0145	>0.9999	0.1205	0.8199	0.0073			Cldn7	<0.0001	<0.0001	0.6724		0.0193	0.4042	<0.0001	0.0002	<0.0001	0.0003
Cldn8	0.1712	0.9207	0.1592		0.2693	0.7915	0.7848	0.6932	0.7218	>0.9999			Cldn8	0.8692	0.0498	0.4023		0.9719	0.3587	0.8231	0.2129	0.6008	0.8461
Cldn11	0.7735	0.1288	0.3121		0.8348	0.7738	0.98	0.3001	0.6103	0.9335			Cldn11	0.7822	0.4567	0.7881		0.9864	0.8978	0.8903	0.985	0.9839	>0.9999
Cldn12	0.5873	0.9047	0.6226		0.9039	0.99	0.9935	0.971	0.9655	>0.9999			Cldn12	0.0396	0.0004	<0.0001		0.0009	0.5282	0.973	<0.0001	0.0016	0.2346
Cldn15	0.0046	0.0063	0.0282		0.9621	0.9998	0.0046	0.9706	0.0011	0.0011			Cldn15	0.0026	0.0005	0.3004		0.0452	0.9702	0.1971	0.0099	0.0002	0.3018
Muc2	0.7486	0.2791	0.3019		0.8086	0.9448	>0,9999	0.4298	0.7521	0.9417			Muc2	0.2688	0.2159	0.056		0.2153	0.9996	0.9528	0.135	0.3965	0.9
♀ Gut Inflammation													♂ Gut Inflammation													♂ Food intake hormones
	Interaction	ABA	TLR4 IEC -/-		CT:TLR4 IEC+/+ vs. CT:TLR4 IEC-/-	CT:TLR4 IEC+/+ vs. ABA:TLR4 IEC+/+	CT:TLR4 IEC+/+ vs. ABA:TLR4 IEC-/-	CT:TLR4 IEC-/- vs. ABA:TLR4 IEC+/+	CT:TLR4 IEC-/- vs. ABA:TLR4 IEC-/-	ABA:TLR4 IEC+/+ vs. ABA:TLR4 IEC-/-				Interaction	ABA	TLR4 IEC -/-		CT:TLR4 IEC+/+ vs. CT:TLR4 IEC-/-	CT:TLR4 IEC+/+ vs. ABA:TLR4 IEC+/+	CT:TLR4 IEC+/+ vs. ABA:TLR4 IEC-/-	CT:TLR4 IEC-/- vs. ABA:TLR4 IEC+/+	CT:TLR4 IEC-/- vs. ABA:TLR4 IEC-/-	ABA:TLR4 IEC+/+ vs. ABA:TLR4 IEC-/-				Interaction	ABA	TLR4 IEC -/-		CT:TLR4 IEC+/+ vs. CT:TLR4 IEC-/-	CT:TLR4 IEC+/+ vs. ABA:TLR4 IEC+/+	CT:TLR4 IEC+/+ vs. ABA:TLR4 IEC-/-	CT:TLR4 IEC-/- vs. ABA:TLR4 IEC+/+	CT:TLR4 IEC-/- vs. ABA:TLR4 IEC-/-	ABA:TLR4 IEC+/+ vs. ABA:TLR4 IEC-/-
	p Value Two-way ANOVA				p Value Tukey's multiple comparisons test									p Value Two-way ANOVA				p Value Tukey's multiple comparisons test									p Value Two-way ANOVA				p Value Tukey's multiple comparisons test
Nod2	0.8113	<0.0001	0.404		0.8937	0.0093	0.0035	0.0613	0.0254	0.9648			Nod2	0.1504	0.0001	0.0415		0.1162	0.0008	0.0003	0.4444	0.24	0.9541			Gcg	0.9727	0.6746	0.0064		0.2739	0.9855	0.2864	0.1185	0.9937	0.1023
Tlr2	0.6626	0.8613	0.0049		0.1315	0.9712	0.1352	0.2009	0.9977	0.2072			Tlr2	0.0193	0.0318	0.0022		0.0043	0.9983	0.8608	0.0029	0.018	0.8992			Yy	0.6277	0.9915	0.6023		>0.9999	0.9835	0.9795	0.9843	0.9869	0.8456
Tlr4	0.0012	<0.0001	<0.0001		<0.0001	<0.0001	<0.0001	<0.0001	0.83	<0.0001			Tlr4	0.5064	0.2074	<0.0001		<0.0001	0.4616	<0.0001	<0.0001	0.9763	<0.0001			GLP1	0.0072	0.0015	0.1166		0.0327	0.0002	0.0049	0.5643	0.977	0.7509
Cd14	0.0452	0.4385	0.071		0.0671	0.7929	0.8735	0.2516	0.2056	0.9983			Cd14	0.0162	0.0018	0.5201		0.1967	0.9134	0.2089	0.0412	0.0021	0.438			PYY	0.0223	0.1075	0.0749		0.0503	0.9424	0.9991	0.0955	0.0503	0.969
Ticam1	0.289	0.0515	0.5865		0.7164	0.9076	0.7342	0.2767	0.1524	0.9761			Ticam1	0.0067	<0.0001	0.0411		0.0153	0.0299	0.0099	<0.0001	<0.0001	0.9255
Irf3	0.0606	0.0365	0.0677		>0.9999	0.0286	0.997	0.0313	0.9984	0.0254			Irf3	<0.0001	0.1923	0.0167		<0.0001	0.013	0.822	0.0561	0.0003	0.0745
Myd88	0.0108	0.0102	0.1505		0.0484	0.0025	0.0286	0.8106	>0.9999	0.7763			Myd88	0.0069	<0.0001	0.1726		0.0472	0.1116	0.0112	<0.0001	<0.0001	0.6291
Nfkb	0.3675	0.9112	0.7562		0.8546	0.8837	0.9906	0.9989	0.9429	0.9655			Nfkb	0.2334	<0.0001	0.2219		0.4095	0.0012	0.002	<0.0001	<0.0001	>0.9999
Nfbia	0.5327	0.1524	0.0021		0.3142	0.9332	0.01	0.555	0.4677	0.02			Nfbia	0.0042	<0.0001	0.0065		0.003	0.6066	0.5561	<0.0001	<0.0001	0.9989
Tnfa	0.1918	0.0584	0.2048		0.3347	0.107	0.123	0.9642	0.9713	>0.9999			Tnfa	0.1564	0.1461	0.0002		0.0053	0.1394	0.0013	0.2572	>0.9999	0.1383
Il1b	0.9288	0.8901	0.3213		0.9324	0.9984	0.929	0.846	>0.9999	0.8276			Il1b	0.4082	0.5187	0.859		0.9746	0.999	0.93	0.9878	0.7534	0.8452
Il4	0.2939	0.7709	0.7283		0.9662	0.7499	>0.9999	0.9682	0.952	0.6851			Il4	0.326	0.9646	0.6064		0.99	0.8467	0.9843	0.9808	0.9245	0.6149
Il6	0.0037	0.2541	0.0844		0.0154	0.5121	0.9725	0.1747	0.0248	0.7263			Il6	0.338	0.8272	0.5155		0.9968	0.8116	0.9858	0.9396	0.9557	0.5845
Il10	0.706	0.06	0.3531		0.8534	0.7456	0.918	0.1085	0.2655	0.9587			Il10	0.8238	0.3322	0.9892		0.9988	0.7811	0.8757	0.9145	0.9596	0.998
Ifng	0.4496	0.1375	0.5526		0.9995	0.9451	0.4749	0.9064	0.4096	0.7321			Ifng	0.6511	0.9827	0.3752		0.8226	0.9836	0.9079	0.9298	0.9913	0.9842
Tgfb	0.0692	0.0525	0.1105		0.1082	0.9997	0.9941	0.0545	0.0543	0.9979			Tgfb	0.0006	0.0125	0.0003		<0.0001	0.8214	0.7127	0.0003	0.0008	0.9941
Cxcl1	0.2093	0.3811	0.006		0.0431	0.9924	0.4817	0.0502	0.43	0.5872			Cxcl1	0.4685	0.3905	0.5823		0.8306	0.6364	0.7452	0.996	0.9997	0.999
Ccl2	0.8279	0.8381	0.0003		0.0407	>0.9999	0.0497	0.022	0.9907	0.0247			Ccl2	0.6751	0.479	0.0159		0.2501	0.9961	0.551	0.1317	0.8716	0.3354
Cxcr3	0.9414	0.0758	0.6893		0.9965	0.5331	0.7504	0.3955	0.612	0.9821			Cxcr3	0.0106	0.0013	0.0072		0.0062	0.0003	0.0003	0.9688	0.9486	0.9993

## Sheet: Supp data n TMX
♀ Gut permeability					♂ Gut permeability
	CT	CT TMX		n acceptability colorimetric scale		CT	CT TMX		n acceptability colorimetric scale
Ocln	6	10		1	Ocln	6	10		1
Marveld2	6	10		2	Marveld2	6	10		2
F11r	6	10		3	F11r	6	10		3
Igsf5	6	10		4	Igsf5	6	10		4
Cgn	6	10		5	Cgn	6	10		5
Tjp1	6	10		6	Tjp1	6	10		6
Tjp2	6	10		7	Tjp2	6	10		7
Tjp3	6	10		8	Tjp3	6	10		8
Cldn1	6	10		9	Cldn1	6	10		9
Cldn2	6	10		10	Cldn2	6	10		10
Cldn3	6	10		11	Cldn3	6	10		11
Cldn4	6	10		12	Cldn4	6	10		12
Cldn5	6	10			Cldn5	6	10
Cldn7	6	10			Cldn7	6	10
Cldn8	6	10			Cldn8	6	10
Cldn11	4	4			Cldn11	5	8
Cldn12	6	10			Cldn12	6	10
Cldn15	6	10			Cldn15	6	10
♀ Gut Inflammation					♂ Gut Inflammation
	CT	CT TMX				CT	CT TMX
Nod2	6	10			Nod2	6	10
Tlr2	6	10			Tlr2	6	10
TLR4	6	10			TLR4	6	10
Cd14	6	10			Cd14	6	10
Ticam1	6	10			Ticam1	6	10
Irf3	6	10			Irf3	6	10
Myd88	6	10			Myd88	6	10
Nfkb	6	10			Nfkb	6	10
Nfbia	6	10			Nfbia	6	10
Tnfa	6	10			Tnfa	6	10
Il1b	6	10			Il1b	6	10
Il4	3	9			Il4	5	9
Il6	6	10			Il6	6	10
Il10	6	5			Il10	3	6
Ifng	4	2			Ifng	3	5
Tgfb	6	10			Tgfb	6	10
Cxcl1	5	8			Cxcl1	6	8
Ccl2	6	9			Ccl2	6	10
Cxcr3	6	10			Cxcr3	6	10
♀ Food intake regulation					♂ Food intake regulation
	CT	CT TMX				CT	CT TMX
Gcg	6	10			Gcg	6	10
Yy	6	10			Yy	6	10
GLP1	6	10			GLP1	6	10
YY	6	10			YY	6	10
♀ Gut microbiota					♂ Gut microbiota
	CT	CT TMX				CT	CT TMX
Eubacteria	6	10			Eubacteria	6	10
16 S	6	9			16 S	6	7
